# Supplementary material for: Gold Nanoparticle Formation via X-ray Radiolysis Investigated with Time-Resolved X-ray Liquidography
Source: Int J Mol Sci. 2020 Sep 27;21(19):7125. doi: 10.3390/ijms21197125 (PMC7582564; doi:10.3390/ijms21197125)
Supplement: Supplementary file 1 [file ijms-21-07125-s001.zip]

Archive with 2 entries (2 files):
- ijms-931329_proofread_si.pdf
- ijms-931329_proofread_si_annotated.pdf
